# Supplementary material for: Lutein inhibits glutamate-induced apoptosis in HT22 cells via the Nrf2/HO-1 signaling pathway
Source: Front Neurosci. 2024 Aug 13;18:1432969. doi: 10.3389/fnins.2024.1432969 (PMC11347311; doi:10.3389/fnins.2024.1432969)
Supplement: Supplementary file 1 [file Data_Sheet_1.ZIP › Source data.xlsx]

## Sheet: Figure1
Fig.1
Cell viability(% of control)
	control	Lutein
		1.25μm	2.5μm	5μm	10μm	20μm
1st	0.69	0.631	0.534	0.596	0.549	0.456
2nd	0.548	0.549	0.563	0.541	0.561	0.449
3rd	0.645	0.52	0.554	0.531	0.586	0.427
AVE	0.627667	0.566667	0.550333	0.556	0.565333	0.444
1st	109.931	100.531	85.077	94.9549	87.4668	72.65
2nd	87.3075	87.4668	89.6973	86.1922	89.3787	71.5348
3rd	102.762	82.8465	88.2634	84.599	93.3617	68.0297
SD	11.5618	9.17211	2.36489	5.57621	3.00746	2.41095
t		0.317694	0.144831	0.198244	0.223333	0.0127325

## Sheet: Figure2
Fig.2A									Fig.2B
Cell viability(% of control)									fluorescence intensity(% of control)
	control	model	positive control	lutein						control	model	positive control	lutein
				1.25μm	2.5μm	5μm	10μm						1.25μm	2.5μm	5μm	10μm
1st	1.177	0.482	0.97	0.661	0.854	0.94	0.97		1st	376	697	527	608	579	599	476
2nd	1.215	0.597	1.055	0.845	0.887	0.78	0.869		2nd	360	789	469	692	655	512	447
3rd	1.125	0.6	1.076	0.618	0.708	0.895	0.853		3rd	409	708	476	680	652	530	500
AVE	1.17233	0.559667	1.03367	0.708	0.816333	0.871667	0.897333		AVE	381.667	731.333	490.667	660	628.667	547	474.333
1st	100.398	41.1146	82.741	56.3833	72.8462	80.182	82.741		1st	98.5153	182.62	138.079	159.301	151.703	156.943	124.716
2nd	103.639	50.9241	89.9915	72.0785	75.6611	66.534	74.1257		2nd	94.3231	206.725	122.882	181.31	171.616	134.148	117.118
3rd	95.9625	51.18	91.7828	52.7154	60.3924	76.3435	72.7609		3rd	107.162	185.502	124.716	178.166	170.83	138.865	131.004
SD	3.85395	5.73881	4.7877	10.2853	8.12562	7.03832	5.41123		SD	6.54672	13.164	8.2951	11.9034	11.2765	12.0324	6.95352
t		0.000196396	0.000722544	0.136289	0.0189081	0.00710118	0.00319769		t		0.000417918	0.00216961	0.142214	0.0547755	0.00937437	0.0014337
ANOVA		<0.0001	<0.0001	0.3139	0.0188	0.004	0.002		ANOVA		<0.0001	<0.0001	0.2355	0.0387	0.0003	<0.0001
		###	***		*	**	**				###	***		*	***	***

## Sheet: Figure3
	Fig.3A	JC-1								Fig.3B	FITC test
	Cell with depolarized mitochondria(%)									Apoptosis(%)
		cintrol	model	Lutein							cintrol	model	Lutein
				1.25μm	2.5μm	5μm	10μm						1.25μm	2.5μm	5μm	10μm
	1st	0.055165	0.564052	0.495922	0.360357	0.32023	0.315583			1st	0.0415729	0.698454	0.551185	0.402542	0.193874	0.16601
	2nd	0.0763889	0.691977	0.57408	0.43829	0.382322	0.350777			2nd	0.0375382	0.603198	0.486966	0.382554	0.223552	0.163274
	3rd	0.0604975	0.660636	0.513202	0.401515	0.357444	0.290266			3rd	0.0353221	0.617561	0.47268	0.343504	0.207256	0.147264
	百进位1st	5.5165	56.4052	49.5922	36.0357	32.023	31.5583			百进位1st	4.15729	69.8454	55.1185	40.2542	19.3874	16.601
	百进位2nd	7.63889	69.1977	57.408	43.829	38.2322	35.0777			百进位2nd	3.75382	60.3198	48.6966	38.2554	22.3552	16.3274
	百进位3rd	6.04975	66.0636	51.3202	40.1515	35.7444	29.0266			百进位3rd	3.53221	61.7561	47.268	34.3504	20.7256	14.7264
	AVE	6.40171	63.8888	52.7735	40.0054	35.3332	31.8875			AVE	3.81444	63.9738	50.361	37.62	20.8227	15.8849
	SD	1.1041	6.6678	4.10559	3.89867	3.12496	3.03893			SD	0.316917	5.13546	4.18155	3.00278	1.48628	1.01257
	t		0.000123546	0.0697916	0.00586307	0.00255824	0.00163727			t		3.08344e-05	0.0235804	0.00155111	0.000151864	9.11646e-05
	anova		<0.0001	0.0474	0.0001	<0.0001	<0.0001			anova		<0.0001	0.0007	<0.0001	<0.0001	<0.0001
			###	*	***	***	***					###	***	***	***	***
	Fig.3C	Western blot						Fig.3C	Western blot
	Folds of control							Folds of control
	Caspase 3	control	model	lutein				Cleaved-Caspase 3	control	model	lutein
				1.25μm	2.5μm	5μm	10μm				1.25μm	2.5μm	5μm	10μm
	1st	11018.8	9312.15	7983.31	10495.3	10667.5	8897.74	1st	11003.2	23679.7	21246.6	17878.1	13970.2	12719.1
	2nd	9882.23	7883.23	9634.23	8892.23	9573.24	10532.2	2nd	9782.12	24548.3	20068.5	19042.2	14372.3	12345.6
	3rd	10324.5	8523.23	8821.23	9182.23	9082.23	10234.3	3rd	9223.34	22343.5	22632.3	15972.2	15964.3	11326.2
	AVE	10408.5	8572.87	8812.92	9523.26	9774.32	9888.1	AVE	10002.9	23523.9	21315.8	17630.9	14768.9	12130.3
	Folds of control							Folds of control
	Caspase 9	control	model	lutein				Cleaved-Caspase 9	control	model	lutein
				1.25μm	2.5μm	5μm	10μm				1.25μm	2.5μm	5μm	10μm
	1st	15575	12806.9	11797.4	10740.8	12278.5	14947.7	1st	6066.93	10947.5	11888.4	9866.83	9754.44	8469.49
	2nd	12789.2	11323.2	12834.3	14329.2	14124.5	11823.3	2nd	6427.21	10843.3	9718.32	11343.3	8726.32	9626.13
	3rd	14873.2	13723.2	13822.2	13822.1	13324.3	14824.3	3rd	6993.31	12032.3	10313.1	9723.23	8423.23	8132.13
	AVE	14412.5	12617.8	12818	12964	13242.4	13865.1	AVE	6495.82	11274.4	10639.9	10311.1	8968	8742.58
	Folds of control
	β-actin	control	model	lutein
				1.25μm	2.5μm	5μm	10μm
	1st	19253.3	18893.4	18050.3	20392.6	20816.7	19384.7
	2nd	18324.3	19484.3	18023.3	19234.5	21734.4	20847.3
	3rd	19927.4	18973.4	19032.3	19834.3	20734.5	19863.2
	AVE	19168.4	19117.1	18368.7	19820.5	21095.2	20031.8
	Fig.3C	Western blot						Fig.3C	Western blot
	Folds of control							Folds of control
	Caspase 3/β-actin	control	model	lutein				Cleaved-Caspase 3β-actin	control	model	lutein
				1.25μm	2.5μm	5μm	10μm				1.25μm	2.5μm	5μm	10μm
	1st	0.572307	0.492878	0.442281	0.514664	0.512449	0.459008	1st	4346.08	1.25333	1.17707	0.876699	0.671109	0.656138
	2nd	0.539295	0.404593	0.534542	0.462305	0.440465	0.505207	2nd	0.533832	1.2599	1.11347	0.990002	0.661271	0.592193
	3rd	0.518107	0.449219	0.463487	0.462946	0.438024	0.51524	3rd	0.462847	1.17762	1.18915	0.805282	0.769935	0.570211
	AVE	0.543236	0.448897	0.480103	0.479972	0.463646	0.493152	AVE	1449.03	1.23028	1.1599	0.890661	0.700772	0.606181
	1st	1.05351	0.9073	0.814159	0.947404	0.943326	0.844951	1st	2.99931	0.000864948	0.000812321	0.000605026	0.000463145	0.000452813
	2nd	0.992745	0.744783	0.983995	0.851021	0.810816	0.929995	2nd	0.000368407	0.000869479	0.000768427	0.000683219	0.000456356	0.000408683
	3rd	0.953742	0.826931	0.853195	0.8522	0.806323	0.948464	3rd	0.000319419	0.000812699	0.000820656	0.00055574	0.000531346	0.000393513
	AVE	1	0.826338	0.883783	0.883542	0.853488	0.907803	AVE	1	0.000849042	0.000800468	0.000614662	0.000483616	0.000418336
	SD	0.0502798	0.08126	0.0889539	0.0553097	0.0778344	0.0552096	SD	1.73146	3.15552e-05	2.80595e-05	6.42831e-05	4.14752e-05	3.08062e-05
	t		0.0437539	0.614418	0.148309	0.397051	0.386866	t		0.422841	0.263363	0.010387	0.0130529	0.00124023
	Folds of control							Folds of control
	Caspase 9/β-actin	control	model	lutein				Cleaved-Caspase 9/β-actin	control	model	lutein
				1.25μm	2.5μm	5μm	10μm				1.25μm	2.5μm	5μm	10μm
	1st	0.808954	0.677848	0.653587	0.5267	0.589841	0.77111	1st	0.315111	0.579437	0.658625	0.483845	0.468588	0.436916
	2nd	0.697937	0.581145	0.712095	0.744974	0.649866	0.567138	2nd	0.350747	0.556515	0.539208	0.589738	0.401498	0.461744
	3rd	0.74637	0.723287	0.726251	0.696878	0.642616	0.74632	3rd	0.350939	0.634168	0.541874	0.490222	0.406241	0.409406
	AVE	0.751087	0.66076	0.697311	0.656184	0.627441	0.694856	AVE	0.338933	0.59004	0.579902	0.521268	0.425442	0.436022
	1st	1.07704	0.902489	0.870188	0.70125	0.785317	1.02666	1st	0.929717	1.70959	1.94323	1.42755	1.38254	1.28909
	2nd	0.929236	0.773739	0.948085	0.991861	0.865234	0.75509	2nd	1.03486	1.64196	1.5909	1.73999	1.1846	1.36235
	3rd	0.99372	0.962987	0.966933	0.927827	0.855581	0.993654	3rd	1.03542	1.87107	1.59877	1.44637	1.19859	1.20793
	AVE	1	0.879738	0.928402	0.873646	0.835377	0.925134	AVE	1	1.74088	1.71097	1.53797	1.25524	1.28646
	SD	0.074104	0.0966535	0.0512883	0.152694	0.0436213	0.148185	SD	0.0608675	0.117716	0.201187	0.175204	0.110466	0.0772434
	t		0.11656	0.524755	0.964692	0.581055	0.391675	t		0.00851276	0.857053	0.323054	0.0404198	0.0557246

## Sheet: Figure4
	Fig.4B							Fig.4C							Fig.4D
	Folds of control							Folds of control							Folds of control							Folds of control
	p-p38	control	model	lutein				p-ERK	control	model	lutein				P-JNK	control	model	lutein				β-actin	control	model	lutein
				1.25μm	2.5μm	5μm	10μm				1.25μm	2.5μm	5μm	10μm				1.25μm	2.5μm	5μm	10μm				1.25μm	2.5μm	5μm	10μm
	1st	4586.84	25436.5	22984.5	16010	16086.6	13938.4	1st	13287.3	45575.2	45293.8	38659.1	27068.9	15068.4	1st	516.577	1338.08	1246.31	887.012	751.184	713.163	1st	10552.6	11600.7	10703.3	11356.8	10662.2
	2nd	6016.03	22572.1	23692.8	19958.2	20837.4	12967.7	2nd	16814.3	48102.2	44820.8	38186.1	24947.9	17947.4	2nd	614.577	1536.08	1391.31	932.012	849.184	811.163	2nd	10133.8	10201.4	9994.48	11565.1	16469.8
	3rd	4502.13	23294.1	20628.3	19902.2	17750.6	12381.8	3rd	13166.3	46454.2	44172.8	35538.1	28595.9	16595.4	3rd	454.577	1536.08	1244.31	1085.01	649.184	611.163	3rd	11181.3	11636.9	10350.3	9812.01	11565
	p38	control	model	lutein				ERK	control	model	lutein				JNK	control	model	lutein				AVE	10622.6	11146.3	10349.4	10911.3	12899
				1.25μm	2.5μm	5μm	10μm				1.25μm	2.5μm	5μm	10μm				1.25μm	2.5μm	5μm	10μm	1st	0.993415	1.09208	1.0076	1.06912	1.00373
	1st	14877.4	19763.6	20172.9	19925.6	18208.2	19810.9	1st	25342.8	22486.2	23740.9	22793.1	19916.7	15961.3	1st	3583.79	3472.89	3514.94	2925.77	3259.08	4023.79	2nd	0.953991	0.960348	0.940872	1.08873	1.55045
	2nd	15237.2	18362.8	19962.6	20637.2	24892.1	18635.9	2nd	26624.8	23768.2	22617.9	21670.1	20198.7	17243.3	2nd	4172.12	3582.22	3582.23	3192.22	3482.21	3921.33	3rd	1.05259	1.09548	0.974367	0.923694	1.08872
	3rd	16836.7	19273.6	19239.2	20373.3	23782.3	20763.2	3rd	24219.8	21363.2	25022.9	24075.1	19793.7	14838.3	3rd	3892.32	3723.78	3797.32	3023.78	3378.21	4026.21	AVE	1	1.0493	0.974279	1.02718	1.2143
	p-p38/p38							p-ERK/ERK							P-JNK/JNK							SD	0.0496308	0.0770558	0.0333634	0.0901567	0.2942
	1st	0.308308	1.28704	1.13938	0.803488	0.883484	0.703571	1st	0.524302	2.02681	1.90784	1.69608	1.35911	0.944057	1st	0.144143	0.385294	0.354574	0.303172	0.230489	0.177237	t		0.207609	0.127578	0.822352	0.521069
	2nd	0.394825	1.22923	1.18686	0.967099	0.837108	0.695846	2nd	0.631527	2.0238	1.98165	1.76215	1.23512	1.04083	2nd	0.147306	0.428808	0.388391	0.291964	0.243864	0.206859
	3rd	0.2674	1.2086	1.0722	0.976873	0.746377	0.596334	3rd	0.543617	2.17449	1.7653	1.47613	1.4447	1.11841	3rd	0.116788	0.412506	0.32768	0.358826	0.192168	0.151796
	AVE	0.323511	1.24162	1.13281	0.91582	0.822323	0.66525	AVE	0.566482	2.07503	1.88493	1.64479	1.34631	1.03443	AVE	0.136079	0.408869	0.356881	0.317987	0.222174	0.178631
	mean	1	3.83796	3.50162	2.83088	2.54187	2.05635	mean	1	3.66302	3.32743	2.90352	2.37661	1.82607	mean	1	3.00465	2.62261	2.33679	1.63268	1.3127
	1st	0.953007	3.97834	3.52191	2.48365	2.73093	2.1748	1st	0.925541	3.57788	3.36788	2.99406	2.3992	1.66653	1st	1.05926	2.8314	2.60565	2.22792	1.69379	1.30246
	2nd	1.22044	3.79965	3.66869	2.98939	2.58757	2.15092	2nd	1.11482	3.57258	3.49818	3.11069	2.18034	1.83736	2nd	1.0825	3.15117	2.85416	2.14555	1.79208	1.52014
	3rd	0.826555	3.73588	3.31426	3.0196	2.30711	1.84332	3rd	0.959636	3.83859	3.11625	2.60579	2.5503	1.97432	3rd	0.858239	3.03138	2.40801	2.6369	1.41218	1.1155
	SD	0.201102	0.125689	0.178084	0.301088	0.21557	0.184872	SD	0.10089	0.152075	0.194151	0.264352	0.18601	0.154206	SD	0.123317	0.161552	0.223556	0.263148	0.197182	0.202515
	t		0.00221006	0.000201543	0.0110095	0.00625111	0.0066221	t		0.00208221	0.00139731	0.00465872	0.0131071	0.0128238	t		0.00357019	0.010289	0.0335882	0.00624018	0.00334543
	anova		<0.0001	0.3077	0.0003	<0.0001	<0.0001	anova		<0.0001	0.1997	0.0013	<0.0001	<0.0001	anova		<0.0001	0.1742	0.0075	<0.0001	<0.0001
			###		***	***	***			###		**	***	***			###		**	***	***

## Sheet: Figure5
Fig.5A	Western blot						Fig.5B	Western blot
Folds of control							Folds of control
Cytoslic Nrf2	control	lutein 0.5	lutein 1	lutein 1.5	lutein 2		Nuclear Nrf2	control	lutein 0.5	lutein 1	lutein 1.5	lutein 2
1st	1839.82	1681.65	1268.18	1066.75	963.163		1st	5651.39	7573.32	8320.37	10725.2	11373.4
2nd	1928.23	1734.23	1074.23	1172.33	972.34		2nd	6077.34	7183.23	8372.32	11637.2	11978.3
3rd	1828.34	1774.34	1184.43	1083.23	803.34		3rd	5723.42	6823.32	8123.22	10834.2	11378.3
AVE	1865.46	1730.07	1175.61	1107.44	912.948		AVE	5817.38	7193.29	8271.97	11065.6	11576.7
Folds of control							Folds of control
β-actin	control	lutein 0.5	lutein 1	lutein 1.5	lutein 2		Lamin B1	control	lutein 0.5	lutein 1	lutein 1.5	lutein 2
1st	10880	10761.3	10837.9	11648.2	9890.73		1st	27402.7	24551.1	26282.5	31221.2	29895.5
2nd	10328.2	10372.3	9271.32	10728.3	10621.3		2nd	26832.3	25832.1	26834.4	29434.4	29743.2
3rd	10372.2	9867.21	9861.12	11829.3	10728.2		3rd	29438.4	27934.3	28642.4	28743.2	27483.4
AVE	10526.8	10333.6	9990.12	11401.9	10413.4		AVE	27891.2	26105.9	27253.1	29799.6	29040.7
Fig.5A	Western blot
Folds of control
Cytoslic Nrf2/β-actin	control	lutein 0.5	lutein 1	lutein 1.5	lutein 2
1st	0.169101	0.156268	0.117013	0.0915806	0.0973804
2nd	0.186695	0.167198	0.115866	0.109274	0.0915461
3rd	0.176273	0.179822	0.120111	0.0915716	0.0748809
AVE	0.177356	0.167763	0.117663	0.0974755	0.0879358
1st	0.953456	0.881099	0.659765	0.516365	0.549066
2nd	1.05265	0.942724	0.653295	0.616129	0.51617
3rd	0.99389	1.0139	0.67723	0.516314	0.422206
Fig.5B	Western blot
Folds of control
Nuclear Nrf2/β-actin	control	lutein 0.5	lutein 1	lutein 1.5	lutein 2
1st	0.206235	0.308472	0.316574	0.343523	0.38044
2nd	0.226493	0.278074	0.311999	0.395362	0.402724
3rd	0.19442	0.244263	0.283608	0.376932	0.414007
AVE	0.209049	0.276936	0.304061	0.371939	0.399057
1st	0.986536	1.47559	1.51435	1.64326	1.81986
2nd	1.08344	1.33018	1.49247	1.89124	1.92646
3rd	0.93002	1.16845	1.35666	1.80308	1.98043

## Sheet: Figure6
	Fig.6A								Fig.6B
	Folds of control								Folds of control
	HO-1	control	COPP	lutein					HO-1	lutein
				1.25μm	2.5μm	5μm	10μm			0 h	3 h	6 h	12 h	24 h
	1st	4387.2	22589	16960.9	16774.8	17669.6	20590.4		1st	4346.08	5826.61	6031.76	7373.54	7691.42
	2nd	4588.23	22732.3	16532.3	17633.2	17582.2	21084.4		2nd	4628.21	5952.98	6173.21	6326.23	8253.23
	3rd	4094.33	23446.2	17232.2	16833.2	18124.2	20648.4		3rd	4582.18	5029.23	6828.23	6682.34	8312.32
	AVE	4356.59	22922.5	16908.5	17080.4	17792	20774.4		AVE	4518.82	5602.94	6344.4	6794.04	8085.66
	Fig.6A								Fig.6B
	Folds of control								Folds of control
	β-actin	control	COPP	lutein					β-actin	lutein
				1.25μm	2.5μm	5μm	10μm			0 h	3 h	6 h	12 h	24 h
	1st	8614.38	9269.92	8837.38	10250.4	8703.85	8912.92		1st	10768	11837.4	10921.7	12813	10879.8
	2nd	8988.84	8727.64	8458.77	9440.92	8946.07	8247.61		2nd	11361.1	10409.6	10198.5	11801.2	10683.5
	3rd	9127.56	8683.14	8677.79	8809.84	9440.85	8325.18		3rd	11409.5	10853.9	10847.2	10012.3	11801.1
	AVE	8910.26	8893.57	8657.98	9500.39	9030.25	8495.24		AVE	11179.5	11033.6	10655.8	11542.1	11121.4
	Fig.6C						Fig.6D
	Cell viability(% of control)						fluorescence intensity(% of control)
		control	model	10μm叶黄素	10μm叶黄素＋Snpp			control	model	10μm叶黄素	10μm叶黄素＋Snpp
	1st	1.489	0.6488	1.07605	0.765898		1st	376	697	476	633
	2nd	1.685	0.564	1.18304	0.8936		2nd	360	789	447	658
	3rd	1.242	0.6599	0.98	0.8672		3rd	409	708	500	646
	AVE	1.472	0.624233	1.0797	0.842233		AVE	381.667	731.333	474.333	645.667
	1st	101.155	44.0761	73.1012	52.0311		1st	98.5153	182.62	124.716	165.852
	2nd	114.47	38.3152	80.3698	60.7065		2nd	94.3231	206.725	117.118	172.402
	3rd	84.375	44.8302	66.5761	58.913		3rd	107.162	185.502	131.004	169.258
	AVE	100	42.4072	73.349	57.2169		AVE	100	191.616	124.279	169.17
	SD	15.0808	3.56372	6.90021	4.57967		SD	6.54672	13.164	6.95352	3.27598
	t		0.0320804	0.0349387	0.0630324		t		0.000417918	0.0014337	0.0456599
	anova		0.0001	0.0077	0.1552		anova		<0.0001	<0.0001	0.0005
	Fig.6A								Fig.6B
	Folds of control								Folds of control
	HO-1/β-actin	control	COPP	lutein					HO-1/β-actin	lutein
				1.25μm	2.5μm	5μm	10μm			0 h	3 h	6 h	12 h	24 h
	1st	0.509288	2.4368	1.91922	1.6365	2.03009	2.31017		1st	0.403612	0.49222	0.552272	0.575473	0.706945
	2nd	0.510436	2.60463	1.95446	1.86775	1.96536	2.55643		2nd	0.407375	0.571876	0.605309	0.536069	0.772525
	3rd	0.448567	2.7002	1.98579	1.91073	1.91977	2.48024		3rd	0.401613	0.463356	0.62949	0.667416	0.704371
	AVE	0.489431	2.58055	1.95316	1.80499	1.97174	2.44895		AVE	0.4042	0.509151	0.59569	0.592986	0.727947
	1st	1.04057	4.97885	3.92133	3.34369	4.14786	4.72012		1st	0.998545	1.21776	1.36633	1.42373	1.749
	2nd	1.04292	5.32176	3.99333	3.81616	4.0156	5.22327		2nd	1.00786	1.41484	1.49755	1.32625	1.91124
	3rd	0.916509	5.51703	4.05734	3.90398	3.92245	5.0676		3rd	0.993599	1.14635	1.55737	1.6512	1.74263
	AVE	0.0112343	0.0592332	0.0448322	0.0414313	0.0452588	0.0562125		AVE	1	1.25965	1.47375	1.46706	1.80096
	SD	0.0723153	0.272444	0.0680427	0.301352	0.113268	0.257599		SD	0.00723886	0.139056	0.0977182	0.166755	0.0955644
	t		0.00199662	0.000674793	0.00560621	0.000178592	0.00163886		t		0.0762491	0.0142349	0.0430208	0.00406405
